# Supplementary material for: Dendritic Mesoporous Silica Hollow Spheres for Nano-Bioreactor Application
Source: Nanomaterials (Basel). 2022 Jun 6;12(11):1940. doi: 10.3390/nano12111940 (PMC9182369; doi:10.3390/nano12111940)
Supplement: Supplementary file 1 [file nanomaterials-12-01940-s001.zip]

Archive with 1 entries (1 files):
- nanomaterials-1740775-supplementary.pdf
